# Supplementary material for: Diversity and Metabolic Potential of Gut Bacteria in Dorcus hopei (Coleoptera: Lucanidae): Influence of Fungus and Rotten Wood Diets
Source: Microorganisms. 2025 Jul 18;13(7):1692. doi: 10.3390/microorganisms13071692 (PMC12298515; doi:10.3390/microorganisms13071692)
Supplement: Supplementary file 1 [file microorganisms-13-01692-s001.zip]

Archive with 1 entries (1 files):
- microorganisms-3687161-supplementary.pdf
